# Supplementary material for: Elevating Phospholipids Production Yarrowia lipolytica from Crude Glycerol
Source: Int J Mol Sci. 2022 Sep 14;23(18):10737. doi: 10.3390/ijms231810737 (PMC9505966; doi:10.3390/ijms231810737)
Supplement: Supplementary file 1 [file ijms-23-10737-s001.zip]

Archive with 1 entries (1 files):
- ijms-1883686-supplementary.pdf
